# Supplementary material for: Phylogeny, Taxonomy, and Biogeography of Pterocarya (Juglandaceae)
Source: Plants (Basel). 2020 Nov 9;9(11):1524. doi: 10.3390/plants9111524 (PMC7696814; doi:10.3390/plants9111524)
Supplement: Supplementary file 1 [file plants-09-01524-s001.zip]

Archive with 6 entries (4 files):
- plants-972597-supplementary/
- plants-972597-supplementary/Supplementary Files/
- plants-972597-supplementary/Supplementary Files/Doc. S1. Identification key for the sections and species in the genus Pterocarya.docx
- plants-972597-supplementary/Supplementary Files/Figure S1 Bayesian Inference tree of Pterocarya.docx
- plants-972597-supplementary/Supplementary Files/Table S1 List of taxa with GenBank accession numbers for RAD-seq data.docx
- plants-972597-supplementary/Supplementary Files/Table S2 Detail information of RAD-seq data processing for Pterocarya used in this study.docx
